# Supplementary material for: Anti-Amnesic Effect of Synbiotic Supplementation Containing Corni fructus and Limosilactobacillus reuteri in DSS-Induced Colitis Mice
Source: Int J Mol Sci. 2022 Dec 21;24(1):90. doi: 10.3390/ijms24010090 (PMC9820465; doi:10.3390/ijms24010090)
Supplement: Supplementary file 1 [file ijms-24-00090-s001.zip]

Archive with 1 entries (1 files):
- ijms-2069618-supplementary.pdf
